# Supplementary material for: Analgesic and Hemodynamic Effects of Preoperative Ultrasound-Guided Brachial Plexus Block in Radius Fracture Surgery: A Propensity-Matched Cohort Study
Source: Medicina (Kaunas). 2026 Mar 5;62(3):493. doi: 10.3390/medicina62030493 (PMC13028216; doi:10.3390/medicina62030493)
Supplement: Supplementary file 1 [file medicina-62-00493-s001.zip]

Archive with 1 entries (1 files):
- medicina-4138953-supplementary.pdf
